# Supplementary material for: CoSiDeX: A hyperspectral fluorescent protein resource for highly multiplexed imaging
Source: bioRxiv. 2025 May 14:2025.05.09.652935. Preprint. [Version 1] doi: 10.1101/2025.05.09.652935 (PMC12132456; doi:10.1101/2025.05.09.652935)
Supplement: Supplement 1 [file media-1.zip]

Archive with 9 entries (8 files):
- CoSiDeX_SupplementaryMaterials/
- CoSiDeX_SupplementaryMaterials/CoSiDeX_SupplementaryVideo1_Paint-by-Number.mp4
- __MACOSX/CoSiDeX_SupplementaryMaterials/._CoSiDeX_SupplementaryVideo1_Paint-by-Number.mp4
- CoSiDeX_SupplementaryMaterials/CoSiDeX_SupplementaryVideo2_PaletteGenerator.mp4
- __MACOSX/CoSiDeX_SupplementaryMaterials/._CoSiDeX_SupplementaryVideo2_PaletteGenerator.mp4
- CoSiDeX_SupplementaryMaterials/CoSiDeXSupplementaryTables_Final.xlsx
- __MACOSX/CoSiDeX_SupplementaryMaterials/._CoSiDeXSupplementaryTables_Final.xlsx
- CoSiDeX_SupplementaryMaterials/CoSiDeX_SupplementalFigures.pdf
- __MACOSX/CoSiDeX_SupplementaryMaterials/._CoSiDeX_SupplementalFigures.pdf
